# Supplementary material for: Hidden chemical order in disordered Ba7Nb4MoO20 revealed by resonant X-ray diffraction and solid-state NMR
Source: Nat Commun. 2023 Apr 24;14:2337. doi: 10.1038/s41467-023-37802-4 (PMC10126145; doi:10.1038/s41467-023-37802-4)
Supplement: Supplementary file 4 — Supplementary Data 1 [file 41467_2023_37802_MOESM4_ESM.xlsx]

## Sheet: Sheet1
Supplementary Data 1. Full list of the Scattering Contrast Score
	H	D	He	Li	Be	B	C	N	O	F	Ne	Na	Mg	Al	Si	P	S	Cl	Ar	K	Ca	Sc	Ti	V	Cr	Mn	Fe	Co	Ni	Cu	Zn	Ga	Ge	As	Se	Br	Kr	Rb	Sr	Y	Zr	Nb	Mo	Tc	Ru	Rh	Pd	Ag	Cd
H	0	3.55048	14.945	0.826122	3.44596	6.45719	4.2867	3.08037	5.40084	5.70496	10.8605	68.4388	6.41706	25.6433	20.1012	7.25099	8.26576	3.16981	3.98108	108.277	9.68624	2.78361	0.954983	1.7311	71.8238	0.924282	3.23533	5.91576	3.0708	3.8127	5.78814	4.04457	3.62136	4.57335	3.71029	4.39143	3.78284	4.17894	4.2279	3.81437	4.13713	4.20819	4.46626	4.39754	4.22781	5.44928	5.40194	5.38389	8.57103
D	3.55048	0	0.676803	2.29648	0.677381	0.781193	0.716163	0.917738	0.847363	0.882515	1.00551	1.12855	0.953741	1.17552	1.09974	1.00558	1.28412	1.06774	1.44975	1.1902	1.0781	1.20544	4.03986	2.03828	1.21459	4.45963	1.09831	1.38496	1.14487	1.0061	1.01572	0.981701	1.04131	0.948044	1.03158	0.953653	1.0246	0.977817	0.974209	1.02482	0.986575	0.980286	0.956775	0.964122	0.981758	1.01954	1.01793	1.01781	1.11524
He	14.945	0.676803	0	3.99412	0.743288	0.666889	0.841813	1.03892	0.880591	0.90493	0.833546	0.746009	0.959219	0.761504	0.870001	0.98759	0.845405	1.28157	1.06137	0.868687	0.999086	1.40679	38.4625	2.10578	0.900541	15.7242	1.34416	0.995982	1.38584	1.27705	1.14569	1.26066	1.31267	1.22311	1.3083	1.24346	1.30576	1.26748	1.26576	1.31025	1.27904	1.27483	1.25546	1.263	1.27942	1.20155	1.20565	1.20828	1.11803
Li	0.826122	2.29648	3.99412	0	1.78802	2.36765	2.13401	1.90938	2.42816	2.51225	2.96382	3.76796	2.69353	4.0782	3.33662	2.84314	5.69688	2.19499	423.937	3.87417	3.09627	2.11574	1.04812	1.43414	3.96798	1.11076	2.29641	8.24068	2.25883	2.46565	2.82347	2.5288	2.43319	2.6453	2.46387	2.61841	2.48913	2.58218	2.59585	2.50672	2.5829	2.60093	2.65587	2.64508	2.61308	2.82977	2.82518	2.8248	3.16181
Be	3.44596	0.677381	0.743288	1.78802	0	0.301333	0.279246	0.364272	0.479512	0.543497	0.689497	0.83094	0.683441	0.915656	0.860512	0.78483	1.0647	0.721944	1.24271	1.01169	0.914065	0.904104	3.27227	1.80695	1.07796	3.56158	0.829621	1.2575	0.888751	0.762219	0.92135	0.804722	0.802504	0.867987	0.800895	0.863093	0.801282	0.851921	0.861516	0.816527	0.860322	0.871805	0.900199	0.897642	0.884615	0.976457	0.977226	0.979368	1.0768
B	6.45719	0.781193	0.666889	2.36765	0.301333	0	0.203583	0.443611	0.276072	0.318031	0.40773	0.56201	0.41879	0.656011	0.595484	0.516299	0.824902	0.832945	1.0356	0.76505	0.66	1.01277	5.32243	1.79838	0.841518	6.41826	0.958775	1.04822	1.01748	0.891625	0.748894	0.88015	0.943671	0.844586	0.944795	0.873605	0.947554	0.906376	0.907052	0.960467	0.927055	0.924587	0.905003	0.915634	0.936227	0.851878	0.858337	0.863119	0.853602
C	4.2867	0.716163	0.841813	2.13401	0.279246	0.203583	0	0.246484	0.210573	0.28065	0.435516	0.587617	0.439065	0.685112	0.631299	0.557308	0.854735	0.65893	1.05371	0.808484	0.709976	0.853612	3.71482	1.70831	0.89287	4.1712	0.799205	1.09127	0.862685	0.731774	0.745038	0.72175	0.78798	0.697298	0.790586	0.718403	0.794806	0.753254	0.75464	0.810021	0.776361	0.774462	0.755164	0.766555	0.788078	0.825859	0.827848	0.831192	0.931998
N	3.08037	0.917738	1.03892	1.90938	0.364272	0.443611	0.246484	0	0.301251	0.371836	0.520719	0.663331	0.533602	0.761472	0.719066	0.655562	0.924851	0.428126	1.10119	0.898223	0.812918	0.635335	2.67834	1.61852	0.988941	2.88754	0.580542	1.16798	0.647813	0.707258	0.866302	0.756038	0.707996	0.824404	0.738744	0.825441	0.764692	0.819812	0.831746	0.789749	0.8353	0.848823	0.878827	0.878416	0.86765	0.959116	0.961782	0.965711	1.06099
O	5.40084	0.847363	0.880591	2.42816	0.479512	0.276072	0.210573	0.301251	0	0.0718287	0.230409	0.388256	0.238289	0.492527	0.438913	0.365905	0.675067	0.605384	0.889543	0.632574	0.533589	0.806812	4.37407	1.62496	0.72971	5.1138	0.768512	0.942351	0.83482	0.709199	0.589659	0.70318	0.770289	0.672503	0.776384	0.70665	0.783796	0.744266	0.747082	0.803233	0.771349	0.77077	0.752855	0.765383	0.787921	0.704704	0.712839	0.71924	0.801703
F	5.70496	0.882515	0.90493	2.51225	0.543497	0.318031	0.28065	0.371836	0.0718287	0	0.15909	0.318009	0.168154	0.424046	0.370904	0.298591	0.610196	0.565259	0.828507	0.569927	0.471449	0.769817	4.52224	1.58258	0.671899	5.34793	0.737038	0.888507	0.804726	0.680668	0.540756	0.676256	0.743865	0.647119	0.751389	0.682563	0.760131	0.721376	0.724801	0.781371	0.750181	0.750167	0.732838	0.745865	0.76886	0.686261	0.694865	0.701723	0.758707
Ne	10.8605	1.00551	0.833546	2.96382	0.689497	0.40773	0.435516	0.520719	0.230409	0.15909	0	0.161821	0.172289	0.269798	0.214503	0.258168	0.462659	0.613569	0.696062	0.419136	0.347795	0.813073	7.47074	1.57675	0.525287	10.352	0.792903	0.753677	0.859397	0.743773	0.608725	0.741822	0.80763	0.715576	0.816993	0.751753	0.827338	0.791009	0.795141	0.850362	0.821218	0.821957	0.805882	0.819193	0.842117	0.762153	0.77115	0.778413	0.687389
Na	68.4388	1.12855	0.746009	3.76796	0.83094	0.56201	0.587617	0.663331	0.388256	0.318009	0.161821	0	0.237259	0.108902	0.18673	0.325079	0.306074	0.664577	0.552085	0.272146	0.418774	0.85647	37.1458	1.58844	0.372117	73.9889	0.85036	0.607327	0.91472	0.81024	0.683608	0.811234	0.873899	0.788932	0.885249	0.825336	0.8973	0.864428	0.86933	0.922039	0.895782	0.897402	0.883117	0.896524	0.918949	0.843736	0.853029	0.860639	0.773001
Mg	6.41706	0.953741	0.959219	2.69353	0.683441	0.41879	0.439065	0.533602	0.238289	0.168154	0.172289	0.237259	0	0.258268	0.205639	0.134433	0.450325	0.453446	0.675837	0.414308	0.316998	0.664179	4.84394	1.46747	0.526452	5.88631	0.643295	0.75143	0.714195	0.593585	0.456161	0.592931	0.661773	0.567461	0.672716	0.606042	0.68468	0.647789	0.652715	0.710364	0.680863	0.682257	0.666391	0.680679	0.704843	0.623816	0.633615	0.64164	0.649292
Al	25.6433	1.17552	0.761504	4.0782	0.915656	0.656011	0.685112	0.761472	0.492527	0.424046	0.269798	0.108902	0.258268	0	0.129178	0.267372	0.199065	0.603777	0.448711	0.218544	0.365637	0.79702	626.348	1.52717	0.323554	25.8638	0.798563	0.511475	0.864144	0.763239	0.639735	0.76664	0.829305	0.746977	0.842728	0.784964	0.856722	0.825479	0.831298	0.884052	0.859231	0.861754	0.848603	0.862673	0.885591	0.812309	0.822277	0.830566	0.744584
Si	20.1012	1.09974	0.870001	3.33662	0.860512	0.595484	0.631299	0.719066	0.438913	0.370904	0.214503	0.18673	0.205639	0.129178	0	0.140193	0.252785	0.492218	0.494769	0.212788	0.238726	0.695216	10.8917	1.44629	0.329203	19.0821	0.689798	0.566972	0.759028	0.649576	0.519388	0.652227	0.718519	0.630826	0.731946	0.670336	0.746118	0.712647	0.718578	0.774318	0.747718	0.750203	0.736182	0.750883	0.774945	0.698011	0.708389	0.717022	0.628317
P	7.25099	1.00558	0.98759	2.84314	0.78483	0.516299	0.557308	0.655562	0.365905	0.298591	0.258168	0.325079	0.134433	0.267372	0.140193	0	0.318456	0.364873	0.548502	0.283556	0.186601	0.577688	5.25302	1.37162	0.401334	6.57857	0.564589	0.632171	0.637387	0.519614	0.384212	0.521606	0.591143	0.498826	0.604549	0.539623	0.618874	0.58347	0.589518	0.647861	0.61972	0.622198	0.607496	0.622742	0.647775	0.56812	0.578849	0.58779	0.54981
S	8.26576	1.28412	0.845405	5.69688	1.0647	0.824902	0.854735	0.924851	0.675067	0.610196	0.462659	0.306074	0.450325	0.199065	0.252785	0.318456	0	0.571997	0.256048	0.211999	0.356639	0.758971	10.7924	1.4898	0.321567	7.66798	0.775055	0.322705	0.839625	0.74994	0.636587	0.757333	0.817198	0.742929	0.833606	0.782008	0.850319	0.823216	0.830332	0.88086	0.85957	0.863503	0.852794	0.867392	0.890176	0.822952	0.833648	0.842731	0.762149
Cl	3.16981	1.06774	1.28157	2.19499	0.721944	0.832945	0.65893	0.428126	0.605384	0.565259	0.613569	0.664577	0.453446	0.603777	0.492218	0.364873	0.571997	0	0.696167	0.501468	0.422679	0.229331	2.24826	1.23318	0.620474	2.46634	0.215977	0.814577	0.280818	0.368357	0.532019	0.427392	0.384492	0.505492	0.424916	0.516078	0.460118	0.519587	0.535882	0.4983	0.547919	0.565498	0.599398	0.6029	0.595992	0.690793	0.697097	0.704572	0.802735
Ar	3.98108	1.44975	1.06137	423.937	1.24271	1.0356	1.05371	1.10119	0.889543	0.828507	0.696062	0.552085	0.675837	0.448711	0.494769	0.548502	0.256048	0.696167	0	0.342675	0.474934	0.808031	3.59706	1.62293	0.454185	3.25944	0.845697	0.332075	0.904671	0.83745	0.746903	0.850171	0.901755	0.844359	0.921216	0.882106	0.940495	0.921185	0.929547	0.973142	0.958316	0.963857	0.957282	0.971439	0.992238	0.938393	0.949202	0.958604	0.891336
K	108.277	1.1902	0.868687	3.87417	1.01169	0.76505	0.808484	0.898223	0.632574	0.569927	0.419136	0.272146	0.414308	0.218544	0.212788	0.283556	0.211999	0.501468	0.342675	0	0.1487	0.5901	30.7111	1.32787	0.12107	123.47	0.596104	0.365471	0.666078	0.563795	0.439463	0.57017	0.635754	0.553133	0.652435	0.594911	0.669718	0.639272	0.64671	0.702096	0.678185	0.682221	0.670261	0.686046	0.710844	0.637664	0.649205	0.659021	0.573351
Ca	9.68624	1.0781	0.999086	3.09627	0.914065	0.66	0.709976	0.812918	0.533589	0.471449	0.347795	0.418774	0.316998	0.365637	0.238726	0.186601	0.356639	0.422679	0.474934	0.1487	0	0.471124	6.49611	1.2469	0.218684	8.80183	0.466124	0.456308	0.54	0.426708	0.294412	0.431569	0.501239	0.41195	0.517349	0.45498	0.534315	0.50096	0.508297	0.567014	0.540753	0.544535	0.531361	0.547688	0.573636	0.496147	0.507983	0.518029	0.429529
Sc	2.78361	1.20544	1.40679	2.11574	0.904104	1.01277	0.853612	0.635335	0.806812	0.769817	0.813073	0.85647	0.664179	0.79702	0.695216	0.577688	0.758971	0.229331	0.808031	0.5901	0.471124	0	1.80003	1.10968	0.610152	1.95845	0.237018	0.788058	0.230949	0.388509	0.544306	0.447799	0.408036	0.524819	0.449592	0.537922	0.486043	0.54418	0.561051	0.526547	0.575229	0.593259	0.626677	0.631335	0.626103	0.716416	0.723684	0.732013	0.823705
Ti	0.954983	4.03986	38.4625	1.04812	3.27227	5.32243	3.71482	2.67834	4.37407	4.52224	7.47074	37.1458	4.84394	626.348	10.8917	5.25302	10.7924	2.24826	3.59706	30.7111	6.49611	1.80003	0	0.822034	35.947	0.104566	2.22705	6.35521	2.12204	2.7438	4.22075	2.95579	2.63368	3.38842	2.7315	3.27633	2.81411	3.13704	3.18626	2.87331	3.13772	3.20314	3.41076	3.36829	3.24759	4.15901	4.13449	4.13043	6.1731
V	1.7311	2.03828	2.10578	1.43414	1.80695	1.79838	1.70831	1.61852	1.62496	1.58258	1.57675	1.58844	1.46747	1.52717	1.44629	1.37162	1.4898	1.23318	1.62293	1.32787	1.2469	1.10968	0.822034	0	1.25641	0.855693	1.14557	1.44288	1.17515	1.21964	1.27644	1.2589	1.26165	1.30197	1.29378	1.32616	1.32331	1.34735	1.36112	1.36187	1.38268	1.39589	1.41308	1.4222	1.42848	1.46264	1.47169	1.48092	1.52254
Cr	71.8238	1.21459	0.900541	3.96798	1.07796	0.841518	0.89287	0.988941	0.72971	0.671899	0.525287	0.372117	0.526452	0.323554	0.329203	0.401334	0.321567	0.620474	0.454185	0.12107	0.218684	0.610152	35.947	1.25641	0	77.5467	0.484402	0.245762	0.555215	0.45398	0.330649	0.461705	0.527798	0.446196	0.54596	0.489413	0.564788	0.535259	0.543498	0.599536	0.57654	0.5814	0.570312	0.586888	0.612449	0.540291	0.55263	0.563245	0.478542
Mn	0.924282	4.45963	15.7242	1.11076	3.56158	6.41826	4.1712	2.88754	5.1138	5.34793	10.352	73.9889	5.88631	25.8638	19.0821	6.57857	7.66798	2.46634	3.25944	123.47	8.80183	1.95845	0.104566	0.855693	77.5467	0	2.3238	5.05459	2.19207	2.94469	4.91655	3.20383	2.79733	3.75547	2.91198	3.6006	3.00876	3.41379	3.47383	3.07447	3.4057	3.48671	3.75289	3.69467	3.53597	4.75548	4.71779	4.70884	7.85893
Fe	3.23533	1.09831	1.34416	2.29641	0.829621	0.958775	0.799205	0.580542	0.768512	0.737038	0.792903	0.85036	0.643295	0.798563	0.689798	0.564589	0.775055	0.215977	0.845697	0.596104	0.466124	0.237018	2.22705	1.14557	0.484402	2.3238	0	0.601782	0.080075	0.155431	0.320602	0.216886	0.175181	0.297683	0.218293	0.310976	0.256308	0.317288	0.335041	0.298837	0.34999	0.369058	0.404487	0.409454	0.403988	0.500482	0.508247	0.517179	0.61713
Co	5.91576	1.38496	0.995982	8.24068	1.2575	1.04822	1.09127	1.16798	0.942351	0.888507	0.753677	0.607327	0.75143	0.511475	0.566972	0.632171	0.322705	0.814577	0.332075	0.365471	0.456308	0.788058	6.35521	1.44288	0.245762	5.05459	0.601782	0	0.628815	0.547862	0.443084	0.559659	0.618235	0.550937	0.638655	0.592683	0.659362	0.636417	0.645571	0.69549	0.677968	0.684089	0.676381	0.692511	0.716327	0.655018	0.667417	0.678259	0.60337
Ni	3.0708	1.14487	1.38584	2.25883	0.888751	1.01748	0.862685	0.647813	0.83482	0.804726	0.859397	0.91472	0.714195	0.864144	0.759028	0.637387	0.839625	0.280818	0.904671	0.666078	0.54	0.230949	2.12204	1.17515	0.555215	2.19207	0.080075	0.628815	0	0.160845	0.323594	0.222101	0.181084	0.302346	0.224306	0.316142	0.262493	0.32305	0.340892	0.305453	0.35631	0.375452	0.410696	0.415946	0.410912	0.506053	0.514064	0.523214	0.621101
Cu	3.8127	1.0061	1.27705	2.46565	0.762219	0.891625	0.731774	0.707258	0.709199	0.680668	0.743773	0.81024	0.593585	0.763239	0.649576	0.519614	0.74994	0.368357	0.83745	0.563795	0.426708	0.388509	2.7438	1.21964	0.45398	2.94469	0.155431	0.547862	0.160845	0	0.169061	0.0619885	0.0785459	0.144108	0.0954283	0.157348	0.113617	0.163622	0.181689	0.149128	0.196925	0.216378	0.252592	0.257676	0.25213	0.351383	0.359335	0.368514	0.473
Zn	5.78814	1.01572	1.14569	2.82347	0.92135	0.748894	0.745038	0.866302	0.589659	0.540756	0.608725	0.683608	0.456161	0.639735	0.519388	0.384212	0.636587	0.532019	0.746903	0.439463	0.294412	0.544306	4.22075	1.27644	0.330649	4.91655	0.320602	0.443084	0.323594	0.169061	0	0.140391	0.212929	0.121029	0.230266	0.166302	0.248804	0.214893	0.223159	0.284567	0.258122	0.26283	0.250168	0.267826	0.295405	0.217301	0.230371	0.241638	0.307546
Ga	4.04457	0.981701	1.26066	2.5288	0.804722	0.88015	0.72175	0.756038	0.70318	0.676256	0.741822	0.811234	0.592931	0.76664	0.652227	0.521606	0.757333	0.427392	0.850171	0.57017	0.431569	0.447799	2.95579	1.2589	0.461705	3.20383	0.216886	0.559659	0.222101	0.0619885	0.140391	0	0.073845	0.0823028	0.0908517	0.0956128	0.109201	0.102006	0.12018	0.145008	0.13562	0.155205	0.191605	0.196802	0.191353	0.291136	0.299215	0.308535	0.414071
Ge	3.62136	1.04131	1.31267	2.43319	0.802504	0.943671	0.78798	0.707996	0.770289	0.743865	0.80763	0.873899	0.661773	0.829305	0.718519	0.591143	0.817198	0.384492	0.901755	0.635754	0.501239	0.408036	2.63368	1.26165	0.527798	2.79733	0.175181	0.618235	0.181084	0.0785459	0.212929	0.073845	0	0.124088	0.0436116	0.137567	0.0822684	0.14415	0.162334	0.12589	0.177908	0.197505	0.233793	0.239092	0.233807	0.332713	0.340892	0.35029	0.453926
As	4.57335	0.948044	1.22311	2.6453	0.867987	0.844586	0.697298	0.824404	0.672503	0.647119	0.715576	0.788932	0.567461	0.746977	0.630826	0.498826	0.742929	0.505492	0.844359	0.553133	0.41195	0.524819	3.38842	1.30197	0.446196	3.75547	0.297683	0.550937	0.302346	0.144108	0.121029	0.0823028	0.124088	0	0.110458	0.0454865	0.128954	0.0944508	0.102775	0.16498	0.138103	0.142874	0.130154	0.148021	0.175921	0.210026	0.2182	0.227632	0.33453
Se	3.71029	1.03158	1.3083	2.46387	0.800895	0.944795	0.790586	0.738744	0.776384	0.751389	0.816993	0.885249	0.672716	0.842728	0.731946	0.604549	0.833606	0.424916	0.921216	0.652435	0.517349	0.449592	2.7315	1.29378	0.54596	2.91198	0.218293	0.638655	0.224306	0.0954283	0.230266	0.0908517	0.0436116	0.110458	0	0.0940728	0.0387108	0.100686	0.118931	0.0824881	0.134617	0.154302	0.190725	0.196098	0.190872	0.290143	0.298415	0.307917	0.412165
Br	4.39143	0.953653	1.24346	2.61841	0.863093	0.873605	0.718403	0.825441	0.70665	0.682563	0.751753	0.825336	0.606042	0.784964	0.670336	0.539623	0.782008	0.516078	0.882106	0.594911	0.45498	0.537922	3.27633	1.32616	0.489413	3.6006	0.310976	0.592683	0.316142	0.157348	0.166302	0.0956128	0.137567	0.0454865	0.0940728	0	0.0835813	0.0490237	0.0573825	0.119712	0.0928222	0.0976491	0.0968306	0.102932	0.130922	0.197189	0.20546	0.21499	0.32165
Kr	3.78284	1.0246	1.30576	2.48913	0.801282	0.947554	0.794806	0.764692	0.783796	0.760131	0.827338	0.8973	0.68468	0.856722	0.746118	0.618874	0.850319	0.460118	0.940495	0.669718	0.534315	0.486043	2.81411	1.32331	0.564788	3.00876	0.256308	0.659362	0.262493	0.113617	0.248804	0.109201	0.0822684	0.128954	0.0387108	0.0835813	0	0.0620208	0.0802974	0.043856	0.0960518	0.115796	0.15231	0.157738	0.152561	0.25209	0.260435	0.270019	0.374718
Rb	4.17894	0.977817	1.26748	2.58218	0.851921	0.906376	0.753254	0.819812	0.744266	0.721376	0.791009	0.864428	0.647789	0.825479	0.712647	0.58347	0.823216	0.519587	0.921185	0.639272	0.50096	0.54418	3.13704	1.34735	0.535259	3.41379	0.317288	0.636417	0.32305	0.163622	0.214893	0.102006	0.14415	0.0944508	0.100686	0.0490237	0.0620208	0	0.0182944	0.0707902	0.0438733	0.0538273	0.0904552	0.0958783	0.090669	0.190853	0.199203	0.208811	0.31503
Sr	4.2279	0.974209	1.26576	2.59585	0.861516	0.907052	0.75464	0.831746	0.747082	0.724801	0.795141	0.86933	0.652715	0.831298	0.718578	0.589518	0.830332	0.535882	0.929547	0.64671	0.508297	0.561051	3.18626	1.36112	0.543498	3.47383	0.335041	0.645571	0.340892	0.181689	0.223159	0.12018	0.162334	0.102775	0.118931	0.0573825	0.0802974	0.0182944	0	0.0624115	0.0355141	0.0403905	0.072206	0.0776474	0.0738825	0.172709	0.181085	0.190722	0.297103
Y	3.81437	1.02482	1.31025	2.50672	0.816527	0.960467	0.810021	0.789749	0.803233	0.781371	0.850362	0.922039	0.710364	0.884052	0.774318	0.647861	0.88086	0.4983	0.973142	0.702096	0.567014	0.526547	2.87331	1.36187	0.599536	3.07447	0.298837	0.69549	0.305453	0.149128	0.284567	0.145008	0.12589	0.16498	0.0824881	0.119712	0.043856	0.0707902	0.0624115	0	0.052229	0.0720143	0.108589	0.114073	0.108955	0.208626	0.217053	0.226727	0.331657
Zr	4.13713	0.986575	1.27904	2.5829	0.860322	0.927055	0.776361	0.8353	0.771349	0.750181	0.821218	0.895782	0.680863	0.859231	0.747718	0.61972	0.85957	0.547919	0.958316	0.678185	0.540753	0.575229	3.13772	1.38268	0.57654	3.4057	0.34999	0.677968	0.35631	0.196925	0.258122	0.13562	0.177908	0.138103	0.134617	0.0928222	0.0960518	0.0438733	0.0355141	0.052229	0	0.0198031	0.0564623	0.0619325	0.0567804	0.156983	0.165406	0.175094	0.281267
Nb	4.20819	0.980286	1.27483	2.60093	0.871805	0.924587	0.774462	0.848823	0.77077	0.750167	0.821957	0.897402	0.682257	0.861754	0.750203	0.622198	0.863503	0.565498	0.963857	0.682221	0.544535	0.593259	3.20314	1.39589	0.5814	3.48671	0.369058	0.684089	0.375452	0.216378	0.26283	0.155205	0.197505	0.142874	0.154302	0.0976491	0.115796	0.0538273	0.0403905	0.0720143	0.0198031	0	0.0366687	0.0421436	0.0369982	0.13728	0.145716	0.15542	0.261812
Mo	4.46626	0.956775	1.25546	2.65587	0.900199	0.905003	0.755164	0.878827	0.752855	0.732838	0.805882	0.883117	0.666391	0.848603	0.736182	0.607496	0.852794	0.599398	0.957282	0.670261	0.531361	0.626677	3.41076	1.41308	0.570312	3.75289	0.404487	0.676381	0.410696	0.252592	0.250168	0.191605	0.233793	0.130154	0.190725	0.0968306	0.15231	0.0904552	0.072206	0.108589	0.0564623	0.0366687	0	0.018054	0.0461732	0.100779	0.109217	0.118932	0.225924
Tc	4.39754	0.964122	1.263	2.64508	0.897642	0.915634	0.766555	0.878416	0.765383	0.745865	0.819193	0.896524	0.680679	0.862673	0.750883	0.622742	0.867392	0.6029	0.971439	0.686046	0.547688	0.631335	3.36829	1.4222	0.586888	3.69467	0.409454	0.692511	0.415946	0.257676	0.267826	0.196802	0.239092	0.148021	0.196098	0.102932	0.157738	0.0958783	0.0776474	0.114073	0.0619325	0.0421436	0.018054	0	0.0281248	0.0952825	0.103731	0.113459	0.220326
Ru	4.22781	0.981758	1.27942	2.61308	0.884615	0.936227	0.788078	0.86765	0.787921	0.76886	0.842117	0.918949	0.704843	0.885591	0.774945	0.647775	0.890176	0.595992	0.992238	0.710844	0.573636	0.626103	3.24759	1.42848	0.612449	3.53597	0.403988	0.716327	0.410912	0.25213	0.295405	0.191353	0.233807	0.175921	0.190872	0.130922	0.152561	0.090669	0.0738825	0.108955	0.0567804	0.0369982	0.0461732	0.0281248	0	0.100314	0.108776	0.118514	0.224991
Rh	5.44928	1.01954	1.20155	2.82977	0.976457	0.851878	0.825859	0.959116	0.704704	0.686261	0.762153	0.843736	0.623816	0.812309	0.698011	0.56812	0.822952	0.690793	0.938393	0.637664	0.496147	0.716416	4.15901	1.46264	0.540291	4.75548	0.500482	0.655018	0.506053	0.351383	0.217301	0.291136	0.332713	0.210026	0.290143	0.197189	0.25209	0.190853	0.172709	0.208626	0.156983	0.13728	0.100779	0.0952825	0.100314	0	0.0135335	0.0252978	0.126212
Pd	5.40194	1.01793	1.20565	2.82518	0.977226	0.858337	0.827848	0.961782	0.712839	0.694865	0.77115	0.853029	0.633615	0.822277	0.708389	0.578849	0.833648	0.697097	0.949202	0.649205	0.507983	0.723684	4.13449	1.47169	0.55263	4.71779	0.508247	0.667417	0.514064	0.359335	0.230371	0.299215	0.340892	0.2182	0.298415	0.20546	0.260435	0.199203	0.181085	0.217053	0.165406	0.145716	0.109217	0.103731	0.108776	0.0135335	0	0.0117669	0.117752
Ag	5.38389	1.01781	1.20828	2.8248	0.979368	0.863119	0.831192	0.965711	0.71924	0.701723	0.778413	0.860639	0.64164	0.830566	0.717022	0.58779	0.842731	0.704572	0.958604	0.659021	0.518029	0.732013	4.13043	1.48092	0.563245	4.70884	0.517179	0.678259	0.523214	0.368514	0.241638	0.308535	0.35029	0.227632	0.307917	0.21499	0.270019	0.208811	0.190722	0.226727	0.175094	0.15542	0.118932	0.113459	0.118514	0.0252978	0.0117669	0	0.108006
Cd	8.57103	1.11524	1.11803	3.16181	1.0768	0.853602	0.931998	1.06099	0.801703	0.758707	0.687389	0.773001	0.649292	0.744584	0.628317	0.54981	0.762149	0.802735	0.891336	0.573351	0.429529	0.823705	6.1731	1.52254	0.478542	7.85893	0.61713	0.60337	0.621101	0.473	0.307546	0.414071	0.453926	0.33453	0.412165	0.32165	0.374718	0.31503	0.297103	0.331657	0.281267	0.261812	0.225924	0.220326	0.224991	0.126212	0.117752	0.108006	0
In	24.8987	1.20273	1.03147	3.63981	1.16327	0.946689	1.02279	1.14441	0.895423	0.853149	0.719064	0.689864	0.745329	0.662625	0.565794	0.647074	0.683908	0.888895	0.823584	0.492243	0.492737	0.902904	12.3468	1.56879	0.39831	23.593	0.705113	0.529748	0.706768	0.566433	0.406232	0.50889	0.546203	0.431383	0.505193	0.418048	0.46831	0.410714	0.393013	0.425528	0.376847	0.357708	0.322749	0.316943	0.321001	0.225057	0.216541	0.206775	0.100404
Sn	4.96883	0.995369	1.23568	2.76541	0.963518	0.898442	0.818423	0.955541	0.759223	0.742983	0.820406	0.902662	0.686179	0.874256	0.762604	0.634895	0.887506	0.704662	1.0012	0.707487	0.56816	0.736023	3.85606	1.50076	0.614029	4.32331	0.521531	0.727273	0.528647	0.372902	0.295779	0.313233	0.355529	0.232543	0.313407	0.220249	0.275723	0.21439	0.196386	0.232719	0.180965	0.16133	0.124824	0.119415	0.124562	0.0811322	0.0676246	0.0558723	0.142535
Sb	6.04565	1.05148	1.18614	2.92431	1.02071	0.846268	0.877555	1.01247	0.749301	0.707484	0.771184	0.856031	0.636864	0.82892	0.715427	0.586576	0.8459	0.764541	0.967765	0.662771	0.521332	0.792926	4.6224	1.52581	0.570212	5.39645	0.582998	0.689826	0.589186	0.43665	0.269037	0.377516	0.419028	0.297413	0.377253	0.285116	0.339828	0.279154	0.261238	0.296997	0.245781	0.22625	0.189977	0.18454	0.189557	0.0895742	0.0811631	0.0714463	0.0973528
Te	5.5906	1.03211	1.20628	2.86527	1.00357	0.869606	0.861077	0.99754	0.733592	0.717665	0.796462	0.88091	0.663031	0.85419	0.741692	0.613538	0.870917	0.752873	0.990449	0.68971	0.549206	0.783419	4.3165	1.52784	0.597886	4.95451	0.572678	0.715732	0.579503	0.425836	0.278746	0.366704	0.408635	0.286534	0.366891	0.274402	0.329504	0.268617	0.250719	0.286769	0.235373	0.215837	0.179495	0.174102	0.179202	0.0790143	0.0706182	0.0609128	0.12716
I	6.81566	1.07935	1.16381	3.01712	1.05169	0.829477	0.91115	1.04536	0.784894	0.743883	0.755056	0.841435	0.639685	0.815821	0.702027	0.573233	0.835604	0.80351	0.961869	0.65211	0.510171	0.831408	5.14623	1.55089	0.561144	6.17188	0.624868	0.684073	0.63085	0.48025	0.313605	0.421676	0.462803	0.34217	0.42141	0.330011	0.384289	0.3241	0.306299	0.341736	0.29091	0.27149	0.235423	0.229994	0.234944	0.135396	0.127007	0.117311	0.089899
Xe	8.29556	1.1147	1.13151	3.15301	1.08788	0.86769	0.949231	1.08142	0.824282	0.783701	0.724818	0.812416	0.68056	0.787708	0.673238	0.586113	0.809756	0.842366	0.940914	0.62497	0.482328	0.868239	6.06073	1.57114	0.53482	7.636	0.66524	0.661269	0.670555	0.522601	0.357412	0.464559	0.504956	0.385727	0.46389	0.373534	0.427023	0.367496	0.349792	0.384653	0.334367	0.315062	0.279276	0.273812	0.27861	0.179798	0.171413	0.161725	0.0639308
Cs	6.41283	1.06775	1.17867	2.9761	1.04382	0.844527	0.904887	1.04077	0.780158	0.739881	0.777827	0.864457	0.64596	0.839882	0.727016	0.598917	0.860533	0.804967	0.985905	0.679006	0.537813	0.835285	4.89779	1.56207	0.589534	5.7892	0.62904	0.711881	0.635734	0.484436	0.317541	0.426064	0.467602	0.346667	0.426396	0.334789	0.389441	0.329145	0.311413	0.34713	0.29621	0.276826	0.240737	0.235379	0.240428	0.140708	0.132357	0.122692	0.121411
Ba	7.58324	1.10127	1.14832	3.09704	1.07818	0.858245	0.940969	1.07508	0.817415	0.777534	0.749274	0.837159	0.676259	0.813469	0.69989	0.583347	0.836344	0.841955	0.966444	0.653516	0.511555	0.870444	5.64913	1.58088	0.564848	6.94988	0.667507	0.690667	0.673607	0.524716	0.35907	0.466835	0.507733	0.388041	0.466837	0.376155	0.430124	0.370419	0.35278	0.387996	0.337558	0.318282	0.282441	0.277059	0.281983	0.182883	0.174542	0.16489	0.0970438
La	3.62693	1.07074	1.36525	2.49937	0.896925	1.05584	0.916604	0.844886	0.927385	0.913396	0.988389	1.06484	0.862604	1.03844	0.935835	0.815944	1.04807	0.615581	1.14381	0.883711	0.75409	0.658811	2.87494	1.52233	0.795197	3.04435	0.441894	0.893024	0.452288	0.358292	0.494253	0.356763	0.284247	0.378677	0.269404	0.33524	0.252598	0.287782	0.279948	0.218144	0.245388	0.240812	0.253488	0.235745	0.207953	0.284786	0.27146	0.259831	0.34277
Ce	8.75811	1.12517	1.1284	3.19416	1.10454	0.886635	0.969735	1.10293	0.848058	0.808911	0.735013	0.824017	0.709517	0.801616	0.687971	0.618128	0.826836	0.875237	0.960602	0.643979	0.501855	0.903264	6.35442	1.60367	0.556817	8.11831	0.703556	0.685306	0.709471	0.56251	0.39803	0.505218	0.545703	0.42709	0.50521	0.415339	0.468825	0.409653	0.392144	0.427012	0.377007	0.357861	0.322267	0.3169	0.321754	0.223229	0.214919	0.205301	0.0974292
Pr	10.8585	1.15252	1.10279	3.32114	1.13251	0.916624	0.999422	1.13078	0.878983	0.840238	0.711676	0.801427	0.741831	0.779753	0.665802	0.651237	0.806671	0.905602	0.944087	0.623124	0.506602	0.932024	7.47781	1.62122	0.53672	10.1812	0.735349	0.667708	0.74073	0.596073	0.433055	0.539288	0.579116	0.46182	0.538937	0.450044	0.502799	0.444248	0.42684	0.461178	0.411681	0.392653	0.357339	0.351942	0.356656	0.258898	0.250597	0.240993	0.133492
Nd	3.8599	1.03817	1.34005	2.56107	0.88146	1.03014	0.891005	0.888992	0.904556	0.891708	0.969181	1.0488	0.843858	1.02457	0.920707	0.799688	1.03857	0.667725	1.14071	0.872861	0.741324	0.711712	3.08054	1.55044	0.786629	3.2956	0.498033	0.890116	0.508717	0.350132	0.48367	0.345521	0.335529	0.368108	0.294476	0.324946	0.257742	0.277709	0.270037	0.216007	0.23569	0.231255	0.244155	0.22647	0.198683	0.27624	0.262958	0.251381	0.335633
Pm	2.81166	1.27541	1.52541	2.26139	1.11282	1.25631	1.13026	0.941659	1.13746	1.12338	1.18633	1.24712	1.07318	1.21884	1.13123	1.02658	1.2158	0.700415	1.28116	1.07386	0.96282	0.50026	2.22037	1.51498	0.987496	2.25964	0.545156	1.05634	0.471223	0.595835	0.719215	0.593183	0.524241	0.611741	0.509296	0.570137	0.492421	0.524735	0.516727	0.458329	0.483224	0.47826	0.489151	0.472046	0.445654	0.51458	0.501613	0.490174	0.561739
Sm	2.51266	1.75409	1.54341	3.36224	1.69252	1.58845	1.60865	1.63962	1.52911	1.49857	1.42405	1.33746	1.41657	1.27677	1.30829	1.34058	1.15103	1.41543	0.959376	1.17292	1.22129	1.37175	2.08271	3.29024	1.08109	1.97136	1.25299	0.906936	1.23363	1.1748	1.10091	1.13551	1.14107	1.08846	1.10923	1.06769	1.07948	1.04974	1.0354	1.04059	1.01468	1.00017	0.9794	0.970426	0.965469	0.919358	0.909698	0.89959	0.845086
Eu	4.11698	1.00827	1.31632	2.62338	0.918572	1.0063	0.867483	0.929071	0.883455	0.871641	0.95121	1.03358	0.826487	1.01135	0.906473	0.784615	1.02933	0.715323	1.13733	0.862573	0.729482	0.759867	3.30044	1.57697	0.778538	3.56935	0.549504	0.887127	0.560414	0.402903	0.474219	0.345113	0.388958	0.358877	0.348344	0.316039	0.311982	0.269085	0.26157	0.270698	0.227473	0.223168	0.23624	0.218636	0.190903	0.268957	0.255735	0.244222	0.329511
Gd	4.67767	0.982214	1.27136	2.73653	0.972626	0.956767	0.839677	0.983145	0.834431	0.823031	0.904499	0.989984	0.778947	0.969002	0.861786	0.738052	0.990821	0.771638	1.10694	0.820438	0.684524	0.814025	3.73396	1.59628	0.737229	4.13134	0.607175	0.852645	0.617495	0.46201	0.429026	0.40452	0.448076	0.325704	0.407712	0.315118	0.371544	0.310741	0.293363	0.330438	0.279085	0.259921	0.223817	0.218818	0.224357	0.224393	0.211179	0.199684	0.286217
Tb	4.02353	1.02016	1.32752	2.6052	0.911085	1.02118	0.883317	0.923835	0.900446	0.88918	0.968893	1.05113	0.845505	1.02967	0.925808	0.804856	1.04818	0.714929	1.15524	0.883366	0.751266	0.761247	3.23855	1.58657	0.800665	3.48828	0.551566	0.908484	0.563008	0.405366	0.49859	0.360439	0.391925	0.383837	0.351568	0.34127	0.315437	0.294551	0.287136	0.274455	0.253226	0.249001	0.262133	0.244606	0.216949	0.29494	0.281781	0.270322	0.35534
Dy	2.53834	1.40411	1.61776	2.16638	1.25469	1.38168	1.26882	1.09535	1.27257	1.25863	1.31143	1.36066	1.2097	1.3319	1.25577	1.1639	1.32141	0.866941	1.36844	1.19611	1.0997	0.675172	2.01077	1.52945	1.11264	2.01699	0.717515	1.16252	0.646902	0.762453	0.8719	0.758212	0.694358	0.772856	0.679067	0.733392	0.661985	0.690474	0.682274	0.62834	0.650104	0.644683	0.653516	0.63717	0.612453	0.672947	0.660378	0.649169	0.71049
Ho	3.72147	1.06179	1.3635	2.53622	0.901248	1.06472	0.928684	0.888531	0.946444	0.935582	1.01411	1.09424	0.893065	1.07303	0.971853	0.853324	1.09	0.684338	1.19155	0.929715	0.800655	0.733565	3.00955	1.58916	0.848225	3.19951	0.523334	0.951246	0.535595	0.414399	0.551641	0.414543	0.364341	0.438012	0.329236	0.395792	0.313613	0.349389	0.342059	0.280648	0.308368	0.304203	0.317303	0.299883	0.272367	0.349776	0.336703	0.325309	0.409006
Er	3.81698	1.0484	1.35281	2.56065	0.888889	1.05324	0.917084	0.904879	0.935652	0.925115	1.00452	1.08579	0.883441	1.06526	0.963493	0.844437	1.08375	0.702896	1.18775	0.92273	0.792852	0.752193	3.09107	1.59775	0.841937	3.2998	0.543096	0.947143	0.555417	0.406705	0.544399	0.407031	0.384726	0.430738	0.344755	0.388609	0.308974	0.342281	0.335011	0.273602	0.3014	0.297289	0.310476	0.29308	0.265568	0.343262	0.330209	0.31884	0.403062
Tm	4.2164	1.00047	1.31249	2.65168	0.938863	1.00795	0.870913	0.955169	0.890631	0.880517	0.96203	1.0465	0.839903	1.02716	0.923001	0.801874	1.04936	0.755249	1.16099	0.884755	0.751921	0.802961	3.40966	1.61436	0.804749	3.70162	0.596699	0.916579	0.608633	0.451983	0.502959	0.395183	0.439427	0.388839	0.399646	0.346757	0.364017	0.303299	0.293268	0.323662	0.27238	0.255678	0.268996	0.251609	0.224076	0.302418	0.289368	0.278017	0.363742
Yb	2.83226	1.27333	1.52889	2.27868	1.12137	1.26881	1.14531	0.959072	1.15833	1.14685	1.2127	1.27634	1.10355	1.25234	1.16614	1.06278	1.25519	0.738836	1.32464	1.11713	1.00681	0.544125	2.28642	1.56886	1.03683	2.33116	0.594531	1.10952	0.52228	0.648011	0.772722	0.646916	0.578467	0.666956	0.564781	0.626441	0.549016	0.581977	0.574445	0.516316	0.541742	0.53718	0.548511	0.53171	0.505562	0.575119	0.562404	0.551202	0.623435
Lu	4.12664	1.01105	1.32247	2.63455	0.932	1.0211	0.88486	0.950265	0.905591	0.895958	0.977611	1.06197	0.856652	1.04332	0.940055	0.81972	1.06601	0.754638	1.17682	0.903145	0.771187	0.803991	3.34979	1.62265	0.824382	3.62284	0.598371	0.935578	0.610814	0.45403	0.524637	0.397537	0.441973	0.41107	0.402447	0.369255	0.36705	0.323206	0.316104	0.327005	0.282759	0.278794	0.292185	0.274879	0.247423	0.325742	0.312761	0.301471	0.386986
Hf	3.86051	1.04421	1.35106	2.57517	0.900547	1.05475	0.919624	0.920088	0.940487	0.93099	1.0116	1.09416	0.892106	1.07541	0.974095	0.855484	1.09649	0.726619	1.20266	0.936859	0.807153	0.778002	3.14524	1.6203	0.858624	3.36363	0.571429	0.965831	0.584444	0.42691	0.562736	0.425547	0.415147	0.44986	0.375721	0.40823	0.340426	0.362345	0.355287	0.300534	0.322053	0.318121	0.331489	0.314243	0.286865	0.36479	0.35186	0.340608	0.425139
Ta	4.33122	0.990571	1.30557	2.67954	0.955968	1.00365	0.867576	0.975584	0.889545	0.880456	0.963288	1.04929	0.842596	1.03178	0.927811	0.806931	1.05687	0.783986	1.17147	0.893195	0.760246	0.8334	3.51726	1.638	0.815728	3.83571	0.630004	0.930213	0.642523	0.486609	0.515172	0.43047	0.474941	0.401821	0.435723	0.360243	0.400591	0.34013	0.323212	0.36087	0.309804	0.291014	0.283877	0.266644	0.256472	0.31782	0.304894	0.293662	0.379786
W	8.64416	1.13039	1.14441	3.20586	1.12906	0.916725	1.00522	1.14362	0.893315	0.858651	0.793095	0.886053	0.771248	0.870965	0.760727	0.689948	0.905636	0.953104	1.04465	0.730905	0.591204	0.991131	6.37711	1.69658	0.654407	8.09672	0.800755	0.787796	0.809819	0.664115	0.500876	0.609392	0.651113	0.533527	0.612771	0.523821	0.578288	0.519944	0.503247	0.538918	0.489593	0.47111	0.436121	0.431338	0.436744	0.33867	0.330826	0.321638	0.214143
Re	3.34303	1.13303	1.42478	2.44362	0.981724	1.14397	1.01303	0.837889	1.03365	1.02444	1.10133	1.17832	0.986574	1.15921	1.06376	0.950686	1.1757	0.650513	1.26922	1.02543	0.902688	0.706288	2.73973	1.61735	0.948732	2.8638	0.498553	1.04458	0.512721	0.529907	0.665131	0.531057	0.460253	0.554922	0.447783	0.513996	0.433068	0.468813	0.461836	0.401335	0.429042	0.425132	0.438193	0.421186	0.394207	0.470159	0.457406	0.446278	0.527259
Os	3.0483	1.20596	1.48167	2.35587	1.05738	1.21404	1.08737	0.898125	1.10626	1.09678	1.16925	1.2405	1.05853	1.22034	1.13005	1.02219	1.23186	0.689792	1.31422	1.08921	0.972944	0.636171	2.49787	1.60948	1.01285	2.57525	0.552231	1.09817	0.480586	0.609526	0.740434	0.610243	0.540582	0.632921	0.528042	0.592576	0.513275	0.548056	0.541008	0.481631	0.508553	0.504507	0.516961	0.500168	0.47366	0.54691	0.534282	0.523223	0.600244
Ir	3.06429	1.20185	1.47895	2.36178	1.05404	1.21138	1.08469	0.895458	1.10421	1.09499	1.16798	1.23981	1.05741	1.22012	1.12968	1.02166	1.23247	0.688999	1.31583	1.0898	0.97325	0.64526	2.51562	1.61485	1.01404	2.59568	0.552502	1.10033	0.481021	0.610162	0.741464	0.611078	0.541404	0.633993	0.529014	0.593741	0.51438	0.549294	0.542309	0.4829	0.509933	0.505946	0.51849	0.501724	0.475223	0.548703	0.536103	0.525073	0.602394
Pt	3.25058	1.1547	1.443	2.41943	1.00652	1.16811	1.03897	0.847952	1.06046	1.05179	1.12809	1.20406	1.01547	1.18566	1.09211	0.980882	1.20211	0.643305	1.29326	1.05512	0.934494	0.698645	2.67587	1.62753	0.980111	2.78543	0.507874	1.0738	0.506874	0.566617	0.700989	0.568095	0.497743	0.592056	0.485629	0.55162	0.471236	0.506911	0.500062	0.439962	0.467619	0.463801	0.476831	0.459988	0.433229	0.508603	0.495976	0.484954	0.564978
Au	3.89687	1.04206	1.3519	2.59001	0.913991	1.06115	0.92775	0.939034	0.9521	0.944205	1.02651	1.1108	0.909659	1.09477	0.99444	0.876776	1.11968	0.758985	1.22861	0.962687	0.833591	0.813936	3.20462	1.65454	0.888619	3.43205	0.611319	0.998471	0.625548	0.468697	0.596048	0.459289	0.458517	0.484606	0.420025	0.443851	0.385571	0.398754	0.392066	0.346785	0.359509	0.355893	0.36957	0.352601	0.325481	0.403727	0.391031	0.380001	0.464894
Hg	2.81056	1.28626	1.54249	2.27982	1.14409	1.2932	1.17311	0.990178	1.19066	1.18138	1.24863	1.31344	1.14412	1.29307	1.20939	1.10852	1.30023	0.789365	1.37116	1.16756	1.05952	0.60025	2.31166	1.61553	1.09319	2.35621	0.655853	1.16731	0.585518	0.711594	0.836213	0.711912	0.644455	0.733073	0.632044	0.693916	0.617433	0.650708	0.643676	0.586295	0.611995	0.60784	0.619457	0.603091	0.577413	0.646789	0.634426	0.623547	0.695393
Tl	3.46022	1.11188	1.4101	2.48122	0.965402	1.13067	1.00018	0.87311	1.02415	1.01635	1.09576	1.17567	0.982272	1.15915	1.06324	0.949689	1.18021	0.696705	1.27904	1.03025	0.906424	0.755044	2.86094	1.64881	0.957086	3.0067	0.550999	1.05796	0.566129	0.536872	0.673627	0.539058	0.468473	0.564059	0.456827	0.523775	0.442857	0.479146	0.472512	0.412084	0.440249	0.43665	0.450118	0.433313	0.406464	0.483313	0.470742	0.459801	0.542052
Pb	3.29571	1.14597	1.43758	2.43574	1.0009	1.16421	1.03553	0.845095	1.05907	1.05128	1.12897	1.20648	1.01735	1.18967	1.09611	0.984839	1.20873	0.665627	1.30254	1.06239	0.941413	0.725213	2.72926	1.64667	0.989654	2.84725	0.520905	1.08592	0.536329	0.576	0.71122	0.578147	0.507954	0.602815	0.496383	0.562821	0.482482	0.518497	0.511872	0.451845	0.479789	0.476173	0.489454	0.472753	0.446096	0.521957	0.509458	0.498564	0.579227
Bi	3.53638	1.0986	1.40002	2.50321	0.953506	1.12002	0.989427	0.890722	1.01455	1.00722	1.08774	1.16902	0.974376	1.15342	1.05696	0.942889	1.17637	0.717706	1.27789	1.02591	0.901251	0.776636	2.93078	1.65988	0.953884	3.09056	0.573987	1.05727	0.589378	0.532235	0.669702	0.534775	0.464236	0.560203	0.45286	0.520109	0.439139	0.475639	0.469123	0.408684	0.437027	0.433538	0.447171	0.430427	0.403604	0.480888	0.468376	0.457496	0.540418
[truncated: 35 more columns]
